# Supplementary material for: Lymphocytic Choriomeningitis Virus Infections in Hungary between 2017–2023—Investigation of the First Congenital Infections
Source: Diagnostics (Basel). 2024 Jul 5;14(13):1436. doi: 10.3390/diagnostics14131436 (PMC11241323; doi:10.3390/diagnostics14131436)
Supplement: Supplementary file 1 [file diagnostics-14-01436-s001.zip]

Archive with 1 entries (1 files):
- diagnostics-3055498-supplementary.pdf
